# Supplementary material for: New Insight into Therapies Targeting Angiogenesis in Hepatocellular Carcinoma
Source: Cancers (Basel). 2019 Jul 31;11(8):1086. doi: 10.3390/cancers11081086 (PMC6721310; doi:10.3390/cancers11081086)
Supplement: Supplementary file 1 [file cancers-11-01086-s001.zip]

Archive with 3 entries (2 files):
- suppl-final/
- suppl-final/cancer-552375-suppl-final.xlsx
- suppl-final/cancers-552375-suppl-final.pdf
