# Supplementary material for: New Insight into Therapies Targeting Angiogenesis in Hepatocellular Carcinoma
Source: Cancers (Basel). 2019 Jul 31;11(8):1086. doi: 10.3390/cancers11081086 (PMC6721310; doi:10.3390/cancers11081086)
Supplement: Supplementary file 1 [file cancers-11-01086-s001.zip › suppl-final/cancer-552375-suppl-final.xlsx]

## Sheet: Table S1
Table S1. Clinical trials investigating the use of kinase inhibitors for hepatocellular carcinoma treatment described in the review. Summarized are the clinical trials present on ClinicalTrials.gov searching the keywords “hepatocellular carcinoma” and “each kinase inhibitor name”. In the case of sorafenib, based on the large number of trials, the research has been done adding the following filter…
Molecule Name	Synonimus	NCT Number	Official Title	Status	Arms	Phase	Target Population	Primary Endpoint	Efficacy
Sorafenib	BAY 43-9006	NCT03535259	Phase II study of concurrent sorafenib and intensity-modulated radiotherapy (IMRT) for advanced hepatocellular carcinoma	Recruiting	Interventional arm: sorafenib and IMRT	II	86 HCC patients	Median survival time. Time frame: 24 months	Not specified
		NCT03606590	HEPANOVA: A phase II trial of tumor treating fields (TTFields, 150kHz) concomitant with sorafenib for advanced hepatocellular carcinoma	Recruiting	Interventional arm: TTFields plus sorafenib	II	25 advanced HCC patients	Overall response rate. Time frame: 30 months	Not specified
		NCT02562755	A phase III randomized, open-label study comparing Pexa Vec (Vaccinia GM CSF / Thymidine Kinase-Deactivated Virus) followed by sorafenib versus sorafenib in patients with advanced hepatocellular carcinoma without prior systemic therapy	Recruiting	Experimental arm: Pexa-Vec pollone by sorafenib (300 patients).	III	600 advanced HCC patients previously untreated with systemic therapy	Overall survival. Time frame: approximately 53 months	Not specified
					Active comparator arm: sorafenib (300 patients)
		NCT03582618	A phase II, open-label study with orally administered CVM-1118 and sorafenib in subjects with advanced hepatocellular carcinoma	Recruiting	Experimental arm: sorafenib plus CVM-1118	II	40 advanced HCC patients	Objective response rate: 24 weeks after the last subject starts CVM-1118	Not specified
		NCT02867280	A prospective multi center non-randomized controlled study of sorafenib treatment in patients with hepatocellular carcinoma with microvascular invasion after radical resection	Recruiting	Experimental arm: sorafenib.	III	400 HCC patients with microvascular invasion after radical resection	Recurrence free survival. Time frame: 2 years	Not specified
					No intervention arm: control, no use of sorafenib
		NCT03644511	Use of sorafenib and/or regorafenib in hepatocellular carcinoma subsequent to another sistemic first-line treatment	Recruiting	Patients will be treated with sorafenib or regorafenib as ≥ second-line sistemic treatment	Observational study, phase not reported	300 HCC patients	Patients will be observed until 12 months after the last patients has been enrolled	Not specified
		NCT02560779	An open label phase 1B/2 trial of TRC105 and sorafenib in patients with hepatocellular carcinoma	Active, not recruiting	Experimental arm: TRC105 and sorafenib	IB/II	26 HCC patients	Maximum tollerate dose of TRC105 in combination with sorafenib. Time frame: 4 months.	Not specified
		NCT02988440	A phase IB study of PDR001 in combination with sorafenib in patients with advanced hepatocellular carcinoma	Active, not Recruiting	Interventional arm: PDR001 plus sorafenib	IB	20 advanced HCC patients	Number of partecipants with side effects as a measure of safety and tolerability. Time frame: continuous until 150 days after last treatment.	Not specified
								Estimate the overall response rate of patients with unresectable HCC given sorafenib and TRC105. Time frame: 4 months
		NCT03812770	Sorafenib plus hepatic artery infusion chemotherapy of oxaliplatin, fluorouracil/leucovir versus sorafenib plus hepatic artery infusion chemotherapy of oxaliplatin for advanced hepatocellular carcinoma	Recruiting	Experimental arm: sorafenib plus HAIC of OXA.	II	150 advanced HCC patients	Progression free survival. Time frame: 12 months	Not specified
					Active comparator arm: sorafenib plus HAIC of FOLFOX
		NCT03812783	Hepatic arterial infusion chemotherapy of oxaliplatin, 5-fluorouracil and leucovorin plus sorafenib versus hepatic arterial infusion chemotherapy of irinotecan, oxaliplatin, 5-fluorouracil and leucovorin plus sorafenib for advanced hepatocellular carcinoma	Recruiting	Experimental arm: HAIC of FOLFIRINOX plus sorafenib.	II	100 advanced HCC patients	Overall survival. Time frame: 12 months	Not specified
					Active comparator: HAIC of FOLFOX plus sorafenib
		NCT02129322	Effect of adjuvant therapy by sorafenib, oxaliplatin and s-1o prevent the tumor recurrence for hepatocellular carcinoma after liver transplantation: a randomized controlled study	Not yet recruiting	Experimental arm: S-1 and sorafenib.	II	100 HCC patients liver transplanted	Time to recurrence. Time frame: within 5 years after liver transplantation	Not specified
					Active comparator arm: sorafenib
		NCT03971201	A randomized phase II trial of surgery plus sorafenib vs. sorafenib alone for hepatocellular cancer with portal vein invasion	Not yet recruiting	Experimental arm: surgery plus sorafenib.	II	200 HCC patients with portal vein involvement	Overall survival. Time frame 2-3 years	Not specified
					Active comparator arm: sorafenib
		NCT02856126	The efficacy and safety of hepatic arterial infusion chemotherapy (HAIC ) plus sorafenib compared with transarterial chemoembolization plus sorafenib in patients with BCLC C stage hepatocellular carcinoma	Recruiting	Experimental arm: HAIC plus sorafenib.	III	214 HCC patients with BCLC C stage	Overall survival. Time frame 18 months	Not specified
					Active comparator arm: TACE plus sorafenib
		NCT03009461	Randomized trial of sorafenib plus hepatic arterial infusion with oxaliplatin and fluorouracil versus sorafenib for hepatocellular carcinoma with major portal vein tumor thrombosis	Recruiting	Experimental arm: sorafenib plus HAIC.	II	62 HCC patients with major portal vein tumor thrombosis	Overall survival. Time frame 1 years	Not specified
					Active comparator arm: sorafenib
		NCT03578874	A combination of sorafenib, capecitabine and oxaliplatin (SECOX) as neoadjuvant therapy in patients with locally advanced hepatocellular carcinoma: a phase II study	Recruiting	Experimental arm: SECOX	II	45 locally advanced HCC patients	Resectability. Time frame: at the end of cycle 4	Not specified
		NCT02774187	Sorafenib alone versus sorafenib combined with hepatic arterial chemoinfusion for advanced HCC with portal vein tumor thrombosis: a multicentre randomised controlled trial	Active, not recruiting	Experimental arm: sorafenib plus HAIC (with FOLFOX).	III	247 HCC patients with major portal venous thrombus	Overall survival. Time frame: 6 months	Sorafenib in combination with HAIC with FOLFOX improved overall survival with accettable adverse reactions compared with sorafenib [1]
					Active comparator arm: sorafenib
		NCT02436902	Adjuvant transarterial chemoembolization with or without sorafenib for patients with hepatocellular carcinoma and microvascular invasion	Recruiting	Experimental arm: TACE.	III	240 HCC patients with microvascular invasion	Overall survival. Time frame: 1 year	Not specified
					Active comparator: sorafenib.
					TACE plus sorafenib.
					No Intervention: empty control
		NCT02716766	Randomised phase II trial of sorafenib, capecitabine and oxaliplatin (SECOX) versus single agent sorafenib in patients with advanced hepatocellular carcinoma	Active, not recruiting	Experimental arm: SECOX.	II	138 advanced HCC patients	Time to progression. Time frame: approximately 18 months	Not specified
					Active comparator: sorafenib
		NCT03730675	Irradiation stent placement plus transcatheter arterial chemoembolization in hepatocellular carcinoma with portal vein tumor thrombosis: a multicenter randomized study	Recruiting	Experimental arm: irradiation stent plus TACE.	Not applicable	308 HCC patients with portal vein tumor thrombosis	Overall survival. Time frame: up to 36 months	Not specified
					Active comparator: sorafenib plus TACE
		NCT03439891	Multicenter pilot study of the safety, efficacy, and immune cell profiling in advanced hepatocellular carcinoma patients treated with the combination of sorafenib plus nivolumab as first-line of systemic therapy	Recruiting	Experimental arm: nivolumab and sorafenib.	II	40 patients with unresectable, locally advanced or metastatic HCC	Maximum tolerated dose. Time Frame: 28 days.	Not specified
					Experimental arm: sorafenib and nivolumab.			Overall response rate. Time frame: up to 2 years
		NCT03211416	A phase IB/ II study of sorafenib and pembrolizumab in advanced hepatocellular cancer	Recruiting	Experimental arm: sorafenib and pembrolizumab	IB/II	27 advanced or metastatic HCC patients	Overall response rate. Time frame: up to 6 months	Not specified
		NCT03965546	Clinical study of ET 140202 -T cell combined with transarterial embolization (TAE) or sorafenib in the treatment of advanced liver cancer	Not yet recruiting	Experimental arm: ET140202-T cell combine with sorafenib	Early I	27 HCC patients	Frequency of adverse effects. Time frame: 28 days up to 2 years	Not specified
					Experimental arm: ET140202-T cell combine with TAE
					Experimental arm: ET140202-T cell
Regorafenib	BAY 73-4506	NCT032389273	REFINE: regorafenib	Recruiting	Patients will be treated with regorafenib	Observational study, phase not reported	1000 unresectable HCC patients	Safety of regorafenib	Not specified
			observational study in hepatocellular carcinoma
		NCT01774344	A randomized, double blind, placebo controlled, multicenter phaseIII study of regorafenib in patients with hepatocellular carcinoma after sorafenib	Active, not recruiting	Experimental arm: regorafenib	III	573 HCC patients who have progressed on sorafenib treatment	Overall survival. Time frame: from randomization (day 1) of the first subject until 419 days later	Regorafenib improved the overall survival compared to patients administered with placebo: 10.6 and 7.8 months, respectively [2]
					Placebo comparator arm: placebo
		NCT01003015	An uncontrolled open label multicenter phase II safety study of BAY73-4506 in patients with hepatocellular carcinoma	Completed	Experimental arm: BAY 73-4506	II	36 unresectable HCC patients	Adverse event collection. Time frame: up to 30 days +/- 7 days.	Regorafenib had acceptable adverse events and evidence of antitumor activity [3]
								Primary endpoint achievement: not specified
		NCT03347292	A multicenter, non-randomized, open-label dose escalation phase IB study of regorafenib in combination with pembrolizumab in patients with advanced hepatocellular carcinoma with no prior systemic therapy	Recruiting	Experimental arm: (dose escalation) regorafenib and pembrolizumab	IB	40 advanced HCC patients	Incidence and severity of treatment-emergent adverse event. Time frame: up to 1 months	Not specified
					Experimental arm: (dose expansion) regorafenib and pembrolizumab
		NCT03475953	A phase I/II study of regorafenib plus avelumab in solid tumors	Recruiting	Experimental arm phase I: regorafenib plus avelumab.	I-II	362 solid tumors patients (including HCC patients)	Phase I: recommended phase II dose. Time frame: during the first cycle (28 days)	Not specified
					Experimental arm phase II: regorafenib plus avelumab			Phase II: assessment of the antitumor activity of regorafenib. Time frame: an average of 67 months
		NCT03890731	A single arm, open-label, multicenter phase 2 study of regorafenib in participants who have been treated in a previous bayer-sponsored regorafenib study (monotherapy or combination treatment) that has reached the primary completion endpoint or the main data analysis, or has been stopped prematurely	Recruiting	Interventional arm: regorafenib	II	50 solid tumors patients (including HCC patients)	Frequency and severity of serious adverse effects. Time frame: up to 57 months.	Not specified
								Frequency and severity of protocol-defined adverse effects. Time frame: up to 57 months.
Lenvatinib	E7080	NCT03006926	An open-label phase IB trial of lenvatinib plus pembrolizumab in subjects with hepatocellular carcinoma	Active, not recruiting	Experimental arm: lenvatinib plus pembrolizumab	IB	97 HCC patients	Serious adverse events or non-serious adverse event. Time frame: for each participant, from the first participant first dose until 30 days after the last dose (up to approximately 3 years).	Not specified
								Dose-limiting toxicity of lenvatinib and pembrolizumab during cycle1. Time frame: up to 21 days.
								Expansion part: Objective response rate by mRECIST and RECIST 1.1 based on IIR analysis. Time frame: From date of first dose of study drug until disease progression, development of unacceptable toxicity, withdrawal of consent, or sponsor termination (up to approximately 3 years).
								Expansion part: Duration of response by mRECIST and RECIST 1.1 based on IIR analysis Time Frame:
								From the first documentation of CR or PR to the first date of documentation of disease progression or death whichever occurs first (up to approximately 3 years).
		NCT03838796	A prospective cohort study of the effect of lenvatinib combined with TACE in preventing the recurrence in high-risk patients with hepatocellular carcinoma	Recruiting	Active comparator arm: lenvatinib.	Not applicable	482 HCC postoperative patients	Disease free survival. Time Frame: 2 years	Not specified
					Active comparator arm: lenvatinib and TACE
		NCT01761266	A multicenter, randomized, open-label, phase III trial to compare the efficacy and safety of lenvatinib (E7080) versus sorafenib in first-line treatment of subjects with unresectable hepatocellular carcinoma	Active, not recruiting	Active comparator arm: lenvatinib.	III	954 unresectable HCC patients	Overall survival. Time frame: approximately up to 3.8 years	Lenvatinib had an overall survival non-inferior to sorafenib. The tolerability and safety of lenvatinib were in agreement with those previously reported [4]
					Active comparator arm: sorafenib
		NCT00946153	Phase I/II study of E7080 in patients with advanced hepatocellular carcinoma	Completed	Experimental arm: lenvatinib	I/II	66 advanced HCC patients	Phase I: maximum tolerated dose. Time frame: up to 28 days.	Lenvatinib had antitumor activity and acceptable adverse reactions [5]
								Phase II:
								Time to progression. Time frame: approximately up to 6.1 years.
								Primary endpoint achievement: not specified.
		NCT02953743	Pharmacokinetic study of E7080/lenvatinib in chinese patients with unresectable hepatocellular carcinoma	Active, not recruiting	Experimental arm: lenvatinib 12 mg	I	25 unresectable HCC patients	Mean maximum observed concentration.	Not specified
					Experimental arm: lenvatinib 8 mg			Mean time at which the highest drug concentration occurs.
								Mean area under the concentration-time curve from zero time to time of last quantifiable concentration.
								Mean maximum observed concentration at steady-state.
								Mean minimum observed concentration at steady-state.
								Average steady-state concentration.
								Mean time at which the highest drug concentration occurs at steady-state. Mean area under the concentration-time curve over the dosing interval on multiple dosing.
								Time frame: all of these parameters were evaluated at day1, day 2, day 8, day 15, day 16, and day 22.
		NCT03841201	IMMUNIB - An open-label, single-arm phase II study of immunotherapy with nivolumab in combination with lenvatinib for advanced stage hepatocellular	Recruiting	Experimental arm: lenvatinib and nivolumab	II	50 advanced HCC patients	Objective response rate. Time frame: 6 months.	Not specified
								Safety and tolerability.
								Time frame: 6 months.
		NCT03775395	Hepatic Artery Infusion Chemotherapy plus lenvatinib vs hepatic artery infusion chemotherapy plus sorafenib for advanced hepatocellular carcinoma	Recruiting	Experimental arm: HAIC plus lenvatinib.	III	250 advanced HCC patients	Overall survival. Time frame: 1 year	Not specified
					Active comparator arm: HAIC plus sorafenib.
		NCT03905967	Transarterial chemoembolization with lenvatinib versus lenvatinib alone in first-line treatment of advanced hepatocellular carcinoma: a phase III, multicenter, randomized controlled trial	Not yet recruiting	Experimental arm: lenvatinib plus TACE.	III	336 advanced HCC patients	Overall survival. Time frame: 24 months	Not specified
					Active comparator arm: lenvatinib
		NCT04008082	Specific use results survey of LENVIMA 4 mg capsules -observational study of overall survival in patients with unresectable hepatocellular carcinoma (study len03t)	Recruiting	Patients will be treated with lenvatinib	Observational study, phase not reported	500 unresectable HCC patients	Overall survival. Time frame: approximately 2.8 years	Not specified
		NCT03418922	A phase 1B trial of lenvatinib plus nivolumab in subjects with hepatocellular carcinoma	Active, not recruiting	Experimental arm part 1: lenvatinib plus nivolumab.	IB	30 HCC patients	Part 1: number of participants with dose-limiting toxicities. Time frame: 28 days.	Not specified
					Experimental arm part 2: lenvatinib plus nivolumab.			Part 1 and part 2: number of participants with any serious and/or non-serious adverse event. Time frame: up to 30 months
		NCT03713593	A phase III multicenter, randomized, double-blinded, active-controlled, clinical study to evaluate the safety and efficacy of lenvatinib (E7080/MK-7902) in combination with pembrolizumab (MK-3475) versus lenvatinib in first-line therapy of participants with advanced hepatocellular carcinoma (LEAP-002)	Recruiting	Experimental arm: lenvatinib plus pembrolizumab.	III	750 advanced HCC patients	Progression free survival: Time frame: up to approximately 44 months.	Not specified
					Active comparator arm: lenvatinib plus placebo			Overall survival. Time frame: up to approximately 44 months
Cabozantinib	XL184, BMS-907351	NCT03963206	CLERANCE HCC, cabozantinib toLERANCE study in hepatocellular carcinoma	Not yet recruiting	Interventional arm: cabozantinib	IV	170 intermediate or advanced HCC patients	Overall survival. Time frame: 12 months	Not specified
		NCT01908426	A phase 3, randomized, double-blind, controlled study of	Active, not recruiting	Experimental arm: cabozantinib.	III	707 advanced HCC patients	Overall survival. Time frame: up to 45 months	Cabozantinib improved the overall survival and progression- free survival. The adverse events of cabozantinib were in agreement with those previously reported [6]
			cabozantinib (XL184) vs placebo in subjects with hepatocellular carcinoma who have received prior sorafenib		Placebo comparator arm: placebo.
		NCT03586973	A phase II, open-label, single-arm study of cabozantinib in japanese patients with advanced hepatocellular carcinoma who have received prior systemic anticancer therapy	Active, not recruiting	Experimental arm: cohort A: cabozantinib.	II	29 advanced HCC patients	24-week progression free survival rate. Time frame: baseline up to 3 years	Not specified
					Experimental arm: cohort B: cabozantinib.
		NCT03299946	Feasibility and efficacy of neoadjuvant cabozantinib plus nivolumab (CaboNivo) followed by definitive resection for patients with locally advanced hepatocellular carcinoma	Recruiting	Experimental arm: cabozantinib and nivolumab	IB	15 advanced HCC patients	Number of adverse events in participants of neoadjuvant	Not specified
								cabozantinib
								plus nivolumab. Time frame: 4 years.
								Number of patients who complete pre-op treatment and proceed to surgery.
								Time frame: 4 years.
		NCT03755791	A randomized, controlled phase 3 study of cabozantinib (XL184) in combination with atezolizumab versus sorafenib in subjects with advanced hepatocellular carcinoma who have not received previous systemic anticancer therapy	Recruiting	Experimental arm: cabozantinib plus atezolizumab.	III	740 advanced HCC patients	Progression free survival Time frame: up to 25 months.	Not specified
					Active comparator arm: sorafenib.			Overall survival: Time frame: up to 38 months
					Single agent arm: cabozantinib.
		NCT03539822	A phase IB trial of cabozantinib in combination with durvalumab (MEDI4736) in previously treated patients with advanced gastroesophageal cancer and other gastrointestinal (GI) malignancies (CAMILLA)	Recruiting	Experimental arm: cabozantinib in combination with durvalumab	IB	30 patients with gastroesophageal cancer and other gastrointestinal malignancies (including HCC)	Maximum tolerated dose. Time frame: 9 months	Not specified
		NCT02867592	Phase II trial of XL184 (cabozantinib) an oral small-molecule inhibitor of multiple kinases, in children and young adults with refractory sarcomas, Wilms tumor, and other rare tumors	Recruiting	Experimental arm: cabozantinib	II	146 patients with sarcomas, Wilms tumor, or other tumors (including HCC)	Objective response. Time frame: up to 12 months	Not specified
		NCT00940225	A randomized discontinuation study of XL184 in subjects with advanced solid tumors	Completed	Experimental arm 1: (randomized discontinuation trial (RDT) open-label) XL184.	II	730 patients with solid tumors (including HCC)	To evaluate the efficacy of XL184 in subjects with advanced solid tumors. Time frame: approximatelyevery 6 weeks.	Cabozantinib had antitumor activity in a subset of tumor types, in particular in ovarian cancer and in castration-resistant prostate cancer. In HCC context, cabozantinib had clinical activity improving median progression-free survival in comparison to placebo. Disease control rate at week 12 was ≥40% [7,8]
					Experimental arm 2: (RDT randomized blinded-XL184) XL184.			Primary
					Placebo comparator arm: (RDT randomized blinded) placebo.			endpoint achievement: not specified.
					Experimental arm: (non-randomized expansion cohorts) XL184
Sunitinib	SU11248	NCT00361309	A phase II study of SU011248 in advanced hepatocellular carcinoma	Completed	Experimental arm: SU011248	II	34 advanced HCC patients	Progression free survival. Time frame: 2 years.	A higher decrease in the transfer constant and in the redistribution rate constant at 2 weeks was associated with favorable clinical outcome. Longer progression free survival was correlated with a larger drop in the extracellular volume fraction and with a higher baseline of transfer constant [9]
								Primary endpoint achievement: not specified
		NCT01215565	A multicenter national phase ii open study coupled with translational assessment of biomarkers predictive of response to sunitinib in patients with advanced/inoperable fibrolamellar hepatocellular carcinoma.	Terminated	Experimental arm: patient treated with sunitinib	II	4 Advanced/inoperable fibrolamellar HCC patients	Objective response.	Terminated due to lack of inclusion
								Primary endpoint not reached
		NCT00247676	An open label international multi-center phase 2 activity and safety study of SU011248 in patients with unresectable hepatocellular carcinoma	Completed	Experimental arm: A, treatment with sunitinib	II	37 HCC patients with no surgery options and at least 3 months of life expectancy	Best overall response.	Pronounced toxicities and low response rate [10]
								Objective response.
								Primary endpoint not reached
		NCT00787787	The CapSul trial: a phase II study of sunitinib and capecitabine for the treatment of unresectable or metastatic hepatocellular carcinoma (HCC)	Terminated	Experimental arm: treatment (sunitinib malate and capecitabine)	II	41 participants with unresectable or metastatic liver cancer	Median progression-free survival. Time frame: up to 3 years.	The median progression-free survival was 203 days (range: 13 to 292 days) among the 7 patients analyzed
								Primary endpoint achievement: not specified
		NCT00495625	Phase II open-label study of sunitinib malate (SUO11248) in adult subjects with metastatic and/or surgically unresectable hepatocellular cancers (hcc)	Terminated	Experimental arm: sunitinib malate (SUO11248) Treatment	II	33 patients with metastatic and/or surgically unresectable HCC	Number of participants with partial response at interim analysis: approximately 7 months.	1 out of 17 participants reached the partial response endpoint.
								Number of participants with stable disease at interim analysis: approximately 7 months.	6 out of 17 participants reached the stable disease endpoint.
								Number of participants with progressive disease at interim analysis: approximately 7 months.	8 out of 17 participants reached the progressive disease endpoint
								Primary endpoint achievement: not specified
		NCT01164202	A double-blind, randomized, phase II/III study comparing the use of chemoembolization combined with sunitinib against chemoembolization combined with a placebo in patients with hepatocellular carcinoma (SATURNE)	Completed	Placebo comparator arm: placebo.	II/III	78 HCC patients	Severe bleeding or liver failure episodes. Time frame:: after TACE, for one week.	Not specified
					Experimental arm: sunitinib			Overall survival. Time frame: 2 years.
								Primary endpoint achievement: not specified
		NCT00514228	Continuous sunitinib treatment in patients with unresectable hepatocellular carcinoma a multicenter phase II trial	Completed	Experimental arm: continuous sunitinib treatment	II	45 patients with unresectable HCC	Progression-free survival. Time frame: 12 weeks.	15 patients reached the primary endopoint
								Primary endpoint achievement: not specified
		NCT00699374	A multinational, randomized, open-label, phase 3 study of sunitinib malate versus sorafenib in patients with advanced hepatocellular carcinoma	Terminated	Experimental: arm A	III	1075 advanced HCC patients	Overall survival. Time frame: until week 150.	Significantly inferior overall survival for sunitinib than sorafenib. Sunitinib adverse events required study termination [11]
					(sunitinib arm).			Primary endpoint not reached
					Active comparator: arm B
					(sorafenib arm)
		NCT00524316	A phase II study of sunitinib malate (Sutent) and chemoembolization in patients with unresectable hepatocellular cancer	Terminated	Experimental arm: sunitinib	II	16 patients with unresectable HCC	Progression-free survival. Time frame: up to 100 months.	Median progression-free survival was 8 months (range: 4.3 to 9.3 months)
								Primary endpoint achievement: not specified
		NCT00428220	An open-label sunitinib malate (SU011248) continuation protocol for patients who have completed a prior sunitinib study and are judged by the investigator to have the potential to benefit from sunitinib treatment	Completed	Experimental arm: A (sunitinib treatment)	Not applicable	223 patients with solid tumors including HCC	Number of participants with treatment-emergent adverse events (all causalities). Time frame: up to 28 days.	221 patients had adverse events due to all causalities.
								Number of participants with treatment-emergent adverse events (treatment-related). Time frame: up to 28 days.	217 patients had treatment-related adverse events
								Primary endpoint achievement: not specified
Erlotinib	CP-358774, OSI-774	NCT00532441	Phase II trial of erlotinib in combination with docetaxel in advanced hepatocellular and biliary tract carcinomas: Hoosier Oncology Group GI06-101	Terminated	Experimental arm: erlotinib and docetaxel: biliary.	II	25 patients with advanced HCC and/or biliary tract malignances	Progression-free survival. Time frame: 16 weeks.	Progression-free survival at week 16 was 64% for biliary tract cancers and 38% for HCC.
					Experimental arm: erlotinib and docetaxel: hepatocellular				No objective response was attained. No increase in median survival was achieved in comparison with single-agent EGFR-targeted therapies [12]
								Primary endpoint reached
		NCT00901901	A phase III randomized, placebo controlled, double blind trial of sorafenib plus erlotinib vs. sorafenib plus placebo as first line systemic treatment for hepatocellular carcinoma (HCC)	Completed	Experimental arm: sorafenib (Nexavar, BAY43-9006) plus erlotinib (Tarceva).	III	732 patients with unresectable advanced or metastatic Child-Pugh A HCC	Overall survival. Time frame: 34 months.	The overall survival in the sorafenib plus erlotinib group was 9.5 months and 8.5 months for the sorafenib plus placebo group.
					Active comparator arm: sorafenib (Nexavar, BAY43-9006) plus placebo				The treatment did not improve the overall survival [13]
								Primary endpoint not reached
		NCT00047333	A phase 2 open-label study of osi-774 (NSC 718781) in unresectable hepatocellular carcinoma	Terminated	Experimental arm: treatment (erlotinib hydrochloride)	II	80 patients with liver cancer that cannot be removed by surgery	Progression-free survival. Time frame: 16 weeks.	Not specified
								Primary endpoint achievement: not specified
		NCT00047346	A dose-finding, safety, and pharmacokinetic study of the epidermal growth factor receptor tyrosine kinase inhibitor osi-774 (NSC 718781) in patients with unresectable hepatocellular carcinoma and moderate hepatic dysfunction	Completed	Experimental arm: treatment (erlotinib hydrochloride)	I	24 patients with unresectable liver cancer and liver dysfunction	Dose-limiting toxicity and maximum tolerated dose. Time frame: 28 days.	Not specified
								Pharmacokinetic and pharmacodynamic profile. Time frame: days 8-28.
								Primary endpoint achievement: not specified
		NCT00832637	Gemcitabine and cisplatin with erlotinib in hepatocellular carcinoma (HCC) and biliary tree cancer (BTC) (intra- and extra-hepatic cholangiocarcinoma, bile duct cancer, adenocarcinoma of the ampulla of vater and gallbladder carcinoma)	Terminated	Experimental arm: gemcitabine, cisplatin, erlotinib	II	33 patients with HCC and/or biliary tree cancer	Tumor control rate. Time frame: 24 weeks.	0% of patients reached complete response.
									7.1% of patients reached partial response.
								Primary endpoint achievement: not specified	53.6% of patients reached stable disease.
		NCT00033462	A phase II trial of OSI-774 in patients with hepatocellular or biliary carcinoma	Completed	Experimental: arm I (erlotinib treatment)	II	78 patients with HCC or biliary carcinoma	Progression-free survival. Time frame: 24 weeks.	Not specified
								Primary endpoint achievement: not specified
		NCT00030498	Phase I study of OSI-774 (NSC 718781) for solid tumors in patients with hepatic or renal dysfunction	Completed	Experimental arm: treatment (erlotinib hydrochloride)	I	75 patients with solid tumors including HCC	Maximum tolerated dose. Time frame: within the first 4 weeks f treatment.	Not specified
								Primary endpoint achievement: not specified
Brivanib	BMS-540215	NCT01540461	A phase 1 study to determine the safety and pharmacokinetics of brivanib in chinese subjects with advanced hepatocellular carcinoma (HCC)	Completed	Experimental: arm: brivanib	I	17 advanced HCC patients	Maximum observed plasma concentration of brivanib (days 1, 2, 8, 9 and 15).	Not specified
								Trough observed plasma concentration of brivanib (days 1, 2, 8, 9 and 15).
								Time of maximum observed plasma concentration of brivanib (days 1, 2, 8, 9 and 15).
								Area under the plasma concentration-time curve from time zero to the end of the dosing interval of brivanib (days 1, 2, 8, 9 and 15).
								Average steady state concentration of brivanib (days 1, 2, 8, 9 and 15).
								Degree of fluctuation of brivanib (days 1, 2, 8, 9 and 15).
								Terminal half-life of brivanib (days 1, 2, 8, 9 and 15).
								Accumulation index of brivanib (days 1, 2, 8, 9 and 15).
								Primary endpoint achievement: not specified
		NCT00858871	A randomized, double-blind, multi-center phase III study of brivanib versus sorafenib as first-line treatment in patients with advanced hepatocellular carcinoma	Completed	Active comparator arm: brivanib (brivanib or placebo).	III	1714 advanced HCC patients who have not received prior systemic therapy	Overall survival noninferiority for brivanib versus sorafenib.	Brivanib and sorafenib had similar antitumor activity based on the secondary outcomes.
					Active comparator arm: sorafenib (sorafenib or placebo)			Primary endpoint not reached	Brivanib had an acceptable safety profile, with an inferior tolerability in respect to sorafenib [14]
		NCT00355238	A phase II open label study of brivanib (BMS582664), administered orally at a dose of 800 mg daily in subjects with unresectable, locally advanced or metastatic hepatocellular carcinoma who have received either no prior systemic therapy or one prior regimen of angiogenesis inhibitor therapy	Completed	Experimental arm: 1, brivanib treatment	II	135 HCC patients who have not previously recived systemic therapy or angiogenesis inhibitor therapy	Progression free survival rate. Time frame: 6 months.	6-month progression free survival rate was 18.2% (9.1% - 30.9%).
									Brivanib demonstrated a safety profile with promising antitumor activity [15]
								Primary endpoint achievement: not specified
		NCT03516071	A multicenter, randomized, open-label, phase II clinical study to evaluate the efficacy and safety of brivanib alaninate (ZL-2301) combined with best supportive care (BSC) and pharmacokinetic profiles of brivanib alaninate in patients with advanced hepatocellular carcinoma (HCC) failed or intolerant of standard systemic chemotherapy and/or sorafenib	Active, not recruiting	Experimental arm: brivanib 800 mg.	II	75 advanced HCC previously treated with standard systemic chemotherapy and/or sorafenib	Disease control rate. Time frame: 12 weeks.	Not specified
					Experimental: brivanib 400 mg			Time to progression. Time frame: 12 weeks.
								Primary endpoint achievement: not specified
		NCT00908752	A randomized, double-blind, multicenter phase III study of brivanib versus placebo as adjuvant therapy to trans-arterial chemo-embolization (TACE) in patients with unresectable hepatocellular carcinoma (the BRISK TA study)	Completed	Active comparator arm: brivanib (brivanib plus TACE).	III	734 HCC patients	Comparison of the overall survival between brivanib as adjuvant treatment to TACE versus placebo plus TACE.	No improvement in overall survival in patients treated with TACE and brivanib in comparison with TACE plus placebo [16]
					Placebo comparator arm: brivanib placebo (brivanib placebo plus TACE)			Primary endpoint reached
		NCT00437424	A pharmacokinetic study of brivanib (BMS-582664) in subjects with advanced solid tumor malignancies and normal hepatic function or hepatocellular carcinoma with impaired hepatic function	Completed	Experimental arm: 1, brivanib treatment	I	24 HCC and non-HCC patients	Determination of the effects of brivanib in subjects with different levels of hepatic impairment.	Similar brivanib exposure both in HCC and non-HCC group, regardless the hepatic impairment [17]
								Primary endpoint achievement: not specified
		NCT01108705	A randomized, double-blind, multi-center phase III study of brivanib plus best supportive care (BSC) versus placebo plus bsc in asian subjects with advanced hepatocellular carcinoma (HCC) who have failed or are intolerant to sorafenib	Terminated	Experimental arm: brivanib.	III	87 advanced HCC patients who have failed or are intolerant to sorafenib	Comparison of the overall survival between HCC patients treated with brivanib and best supportive care and HCC patients treated with placebo and best supportive care.	Not specified
					Placebo comparator arm: placebo			Primary endpoint achievement: not specified
		NCT00825955	A randomized, double-blind, multi-center phase III study of brivanib plus best supportive care (BSC) versus placebo plus BSC in subjects with advanced hepatocellular carcinoma (HCC) who have failed or are intolerant to sorafenib: the BRISK PS study (brivanib study in HCC patients at risk post sorafenib)	Terminated	Experimental arm: brivanib.	III	587 advanced HCC patients who have failed or are intolerant to sorafenib	Comparison of the overall survival between HCC patients treated with brivanib and best supportive care and HCC patients treated with placebo and best supportive care.	Brivanib did not increase the overall survival in patients previously treated with sorafenib [18]
					Placebo comparator arm: placebo			Primary endpoint not reached
Cediranib	AZD2171	NCT00238394	A phase II study of AZD2171 in patients with locally advanced or metastatic hepatocellular carcinoma	Completed	Experimental arm: cediranib	II	44 patients with locally advanced or metastic liver cancer ( including HCC)	Survival after 6 months of treatment. Time Frame: 6 months.	Not specified
								Time to disease progression Time Frame: up to 5 years
								Primary endpoint achievement: not specified.
		NCT00427973	A phase II study of AZD2171 in hepatocellular carcinoma	Terminated	Experimental arm: cediranib	II	17 patients with locally advanced unresectable or metastatic HCC	Progression free survival. Time frame: 3 months.	Cediranib showed preliminary evidence of antitumor activity with high incidence of toxicity [19]
								Primary endpoint achievement: not specified
Linifanib	ABT-869	NCT00517920	An open-label, phase II study of efficacy and tolerability of ABT-869 in advanced hepatocellular carcinoma	Completed	Experimental arm: ABT-869	II	44 advanced HCC patients	Progression-free rate. Time frame: 16 weeks.	Progression-free survival rate at week 16 was 31.8%, and the estimated objective response rate was 9.1%.
								Objective response rate. Time frame: 16 weeks.	Given the interesting clinical activity and the acceptable safety profile, further evaluation is needed [20]
								Primary endpoint reached
		NCT01009593	An open-label, randomized phase III study of the efficacy and tolerability of linifanib (ABT-869) versus sorafenib in subjects with advanced hepatocellular carcinoma	Terminated	Experimental arm: ABT-869	III	1035 advanced or metastatic HCC patients	Overall survival. Time frame: assessed every month.	Linifanib and sorafenib showed similar overall survival [21]
					Active comparator arm: sorafenib			Primary endpoint not reached
Nintedanib	BIBF1120	NCT00987935	A multicenter, open label, phase I/randomized II study to evaluate safety, pharmacokinetics and efficacy of BIBF 1120 in comparison with sorafenib for advanced hepatocellular carcinoma patients in Asia	Completed	Experimental arm: nintedanib	I/II	134 advanced HCC patients	Phase I: maximum tolerated dose. Time frame: 4 weeks.	200 mg of nintedanib twice a day was the maximum tolerated dose.
					Active comparator arm: sorafenib			Phase II: time to progression.	Time to progression was 2.8 months for nintedanib and 3.7 months for sorafenib. Overall survival was 10.2 months for nintedanib and 10.7 months for sorafenib.
								Time frame: up to 77 weeks.	Nintedanib showed similar efficacy to sorafenib [22]
								Primary endpoint achievement: not specified
		NCT01594125	An open label, dose escalation phase I study to evaluate the safety and tolerability of continuous twice-daily oral treatment of nintedanib in japanese patients with	Completed	Experimental arm group I (patients with mild liver dysfunction):	I	30 HCC patients	Number of participants with dose limiting toxicities to determine maximum tolerated dose of nintedanib. Time frame: up to 28 days	Nintedanib had manageable safety profile and efficacy signals [23]
			hepatocellular carcinoma		nintedanib at high dose and at medium dose.			Primary endpoint reached
					Experimental arm group II (patients with moderate liver dysfunction):
					nintedanib at low dose, medium dose, and high dose.
		NCT01004003	A multicenter, open label, phase I /randomised phase II study to evaluate safety, pharmacokinetics and efficacy of BIBF 1120 in comparison with oral sorafenib for advanced hepatocellular carcinoma patients	Completed	Experimental arm: BIBF1120	I/II	125 advanced HCC patients	Phase I: maximum tolerated dose. Time frame: 4 weeks.	200 mg of nintedanib twice a day was the maximum tolerated dose.
					Active comparator: sorafenib			Phase II: time to progression. Time frame: up to 1031 days.	Median time to progression was 5.5 months for nintedanib and 4.6 months for sorafenib.
								Primary endpoint achievement: not specified	Fewer patients in nintedanib group had drug-related adverse
									events than those in sorafenib group, but more needed drug discontinuation.
									Nintedanib and sorafenib had similar efficacy [24]
Refametinib	BAY869766	NCT01915589	A prospective, single-arm, multicenter, uncontrolled, open-label phase II trial of refametinib (BAY86-9766) in patients with RAS mutant hepatocellular	Completed	Experimental arm: refametinib	II	16 unresectable or metastatic HCC patients carrying a RAS mutation	Objective tumor response. Time frame: approximately 36 months.	Objective response rate was 0%.
			carcinoma						Median time to progression was 2.8 months [25]
								Primary endpoint not reached
		NCT01915602	A prospective, single-arm, multicenter, uncontrolled, open-label phase II trial of refametinib (BAY86-9766) in combination with sorafenib as first line treatment in patients with RAS mutant hepatocellular	Completed	Experimental arm: refametinib and sorafenib	II	14 patients with unresectable or metastatic HCC carrying a RAS mutation	Objective tumor response. Time frame: approximately 36 months.	Objective response rate was 6.3%.
			carcinoma					Primary endpoint not reached	Median time to progression was 2.8 months.
									The median overall survival of 13 months may indicate a synergistic effect between the two drugs [25]
		NCT01204177	A phase II trial of BAY86-9766 plus sorafenib as first line systemic treatment for hepatocellular carcinoma (HCC)	Completed	Experimental: arm 1 (BAY86-9766 MEK inhibitor plus sorafenib)	II	70 HCC patients	Disease control rate. Time frame: from first dose of combination treatment until last tumor evaluation.	Disease control rate was 44.8%.
								Primary endpoint not reached	Combined therapy showed antitumor activity [26]
Vandetanib	ZD6474	NCT00508001	A randomised, double-blind, parallel group, multi-centre, phase II study to assess the efficacy and safety of best support care (BSC) plus ZD6474 (vandetanib) 300 mg, BSC plus ZD6474 (vandetanib) 100 mg, and BSC plus placebo in patients with inoperable hepatocellular carcinoma	Completed	Placebo comparator arm: best supportive care plus placebo.	II	67 inoperable HCC patients	Tumor stabilization rate. Time frame: after 16 weeks of treatment.	The tumor stabilization rate of the 19 patients treated with ZD6474 300 mg plus best support care was 5.3 %.
					Experimental arm: best supportive care plus ZD6474 100 mg.			Primary endpoint achievement: not specified	The tumor stabilization rate of the 25 patients treated with ZD6474 100 mg plus best support care was 16.0 %.
					Experimental arm: best supportive care plus ZD6474 300 mg				The tumor stabilization rate of the 23 patients treated with placebo plus best support care was 8.7 %
		NCT03291379	VEROnA: a window of opportunity study of vandetanib-eluting radiopaque embolic beads (BTG-002814) in patients with resectable liver malignancies	Completed	Experimental arm: BTG-002814	Early I	8 resectable HCC patients or colorectal cancer patients with liver metastasis	Adverse events. Time frame: continuously throughout the study totaling 9 weeks.	Not specified
								Concentration of vandetanib and N-desmethyl
								vandetanib in plasma. Time frame: 0, 2, 4, 24, 36 hours post treatment and, 1 day prior to and 30-32 days after liver resection surgery.
								Concentration of vandetanib and N-desmethyl vandetanib in resected liver tissue. Time Frame: 7-21 days.
								Primary endpoint achievement: not specified
Pazopanib	GW786034	NCT00370513	A phase I, open-label, dose-escalation, multi-center study or pazopanib (GW786034) in adult patients with hepatocellular cancer	Completed	Experimental arm: pazopanib	I	28 HCC patients	Adverse events and changes in vital signs and laboratory values.	Pazopanib had a manageable safety profile, it reduced tumor vessel leakage and there were evidence of antitumor activity [27]
								Primary endpoint reached
		NCT01012362	Phase I study of pazopanib and ixabepilone in patients with solid tumors	Terminated	Experimental arm: (optimum tolerated dose determination. Dose level 1 = 400 mg of pazopanib and ixabepilone 32 mg/m2. Dose level 2 = 400 mg of pazopanib and ixabepilone 40 mg/m2. Dose Level 3 = 600 mg of pazopanib and ixabepilone 32 mg/m2. Dose level 4 = 800 mg of pazopanib and ixabepilone 32 mg/m2). pazopanib and ixabepilone	I	31 patients with solid tumors (including HCC)	The optimal tolerated regimen of pazopanib and ixabepilone when used in combination. Time Frame:	The optimal tolerated regimen of pazopanib and ixabepilone was: pazopanib 600 mg plus ixabepilone 32 mg/m2.
					Experimental arm: (optimum tolerated dose confirmation. Dose level 3 = 600 mg of pazopanib and ixabepilone 32 mg/m2)			week 3 of each dose level.	0% of participants had dose-limiting toxicities with dose levels 1 and 3. 25% and 50% of patients had dose-limiting toxicities with dose level 4 and 2. 22.2% of patients experienced dose-limiting toxicities with 6400 mg of pazopanib and ixabepilone 32 mg/m2
								Number of participants who experienced a dose limiting toxicity.
								Time frame: week 3 of each dose level.
								Primary endpoint achievement: not specified
Tivantinib	ARQ 197	NCT01755767	A phase 3, randomized, double-blind study of tivantinib (ARQ 197) in subjects with MET diagnostic-high inoperable hepatocellular carcinoma treated with one prior systemic therapy	Completed	Experimental arm: tivantinib 240 mg BID cohort.	III	383 patients with MET diagnostic-high inoperable HCC previously treated with systemic therapy	Rate of overall survival. Time frame: 36 months.	The median overall survival at the 18.1 months follow-up was 8.4 months. The overall survival of MET-high advanced HCC patients did not improve after tivantinib therapy [28]
					Experimental: tivantinib 120 mg BID cohort.
					Placebo comparator arm: placebo matching 240 mg BID cohort.			Primary endpoint achievement: not specified
					Placebo comparator arm: placebo matching 120 mg BID cohort
		NCT01656265	Phase I study of ARQ 197 in advanced hepatocellular carcinoma	Completed	Experimental arm: ARQ 197	I	28 advanced HCC patients	Number of participants with dose-limiting toxicity, as a measure of safety and tolerability. Time frame: up to 28 days.	19 patients did not show dose-limiting toxicities at a dose of 120 mg twice a day.
									While, among the 9 patients treated with 240 mg twice a day, 5 developed neutropenia-related dose-limiting toxicity. In conclusion 120 mg twice a day was the recommended dose [29]
								Primary endpoint reached
		NCT00988741	A randomized controlled phase 2 trial of ARQ 197 in patients with unresectable hepatocellular carcinoma (HCC) who have failed one prior systemic therapy	Completed	Experimental arm: ARQ 197.	II	107 patients with unresectable HCC who have failed one prior systemic therapy	To evaluate time to progression among all patients treated with ARQ 197 compared to placebo. Time frame: every 6 weeks until unacceptable toxicity, disease progression or another discontinuation criterion is met.	Time to progression was longer for the tivantinib group (1.6 months) compared to placebo group (1.4 months). In the MET-high group treated with tivantinib the time to progression increased at 2.7 months compared to 1.4-1.6 months for placebo-treated patients. A phase III trial is needed to confirm tivantinib activity [30]
					Placebo comparator arm: placebo
								Primary endpoint reached
		NCT00802555	A phase 1b safety study of ARQ 197 in cirrhotic patients with hepatocellular carcinoma (HCC)	Completed	Experimental arm: ARQ 197	I	21 cirrhotic HCC patients	To evaluate the safety of ARQ 197 when administered in cirrhotic patients diagnosed with HCC.	Tivantinib had manageable safety profile and signs of antitumor activity [31]
								Primary endpoint reached
		NCT02029157	A phase III randomized double-blind, placebo-controlled trial of ARQ 197 in subjects with c-MET diagnostic-high inoperable hepatocellular carcinoma (HCC) treated with one prior sorafenib therapy	Completed	Experimental arm: ARQ 197.	III	386 patients with c-MET diagnostic-high inoperable HCC previously treated with sorafenib	Progression-free survival. Time frame: 8-12 weeks.	Not specified
					Placebo comparator: Placebo			Primary endpoint achievement: not specified
		NCT00827177	A phase 1 dose escalation study of ARQ 197 in combination with sorafenib in adult patients with advanced solid tumors	Completed	Experimental arm: ARQ 197 in combination with sorafenib	I	87 patients with advanced solid tumor including HCC	To identify maximum tolerated dose and/or recommended phase 2 dose of ARQ 197 when administered in combination with sorafenib.	The recommended phase 2 dose for HCC patients was 240 mg twice a day for tivantinib and 400 mg twice a day for sorafenib. The overall response rate in HCC patients was 10% and the disease control rate was 65%.
								Primary endpoint reached	The combination therapy showed a manageable safety profile with signs of anticancer activity, disease stabilization and clinical responses in HCC patients [32]
Apatinib	YN968D1	NCT03510416	Efficacy and safety of apatinib combined with TACE in patients with hepatocellular carcinoma refractory to transcatheter arterial chemoembolization	Not yet recruiting	Experimental arm: apatinib combined with TACE	II	22 patients with HCC refractory to transcatheter arterial chemoembolization	Time to progression. Time frame: up to 14 months	Not specified
		NCT03398122	Study of Apatinib Combined With TACE in Advance Hepatocellular Carcinoma	Recruiting	Experimental arm: apatinib combined with TACE.	Not applicable	248 advanced HCC patients	Progression-free survival. Time frame: one and a half year	Not specified
					Placebo comparator arm: chemoemtranscatherer arterial bolization
		NCT04014101	A single arm pilot study of programmed cell death protein 1 antibody (PD-1# SHR-1210 combined with apatinib mesylate in patients with advanced-stage hepatocellular carcinoma	Recruiting	Experimental arm: SHR-1210 plus apatinib	II	40 advanced HCC patients	Objective response rate. Time frame: 2 years	Not specified
		NCT03722875	A single arm pilot study of programmed cell death drotein 1 antibody (PD-1） SHR-1210 combined with apatinib mesylate in patients with intermediate and advanced-stage hepatocellular carcinoma after radical hepatectomy	Recruiting	Experimental arm: SHR-1210 plus apatinib	Not applicable	45 patients with Barcelona Clinic Liver Cancer B and C stage HCC previously underwent to surgery	Relapse-free survival. Time frame: one year.	Not specified
								Overall survival. Time frame: 3 years
		NCT03511703	A randomized clinical study of the treatment of postoperative adjuvant apatinib vs. TACE in hepatocellular carcinoma patients	Not yet recruiting	Experimental arm: apatinib.	II	40 HCC patients	Overall survival. Time frame: 5 years	Not specified
					TACE: chemotherapy drugs plus iodized oil
		NCT01192971			Experimental arm: A 850 (apatinib 850 mg).	II	121 advanced HCC patients	Time to progression. Time frame: 8 weeks	Not specified
		Single arm, open-label, multi-center, phase II study of apatinib in patients with advanced hepatocellular carcinoma			Experimental arm: B 750
		Completed			(apatinib 750 mg)
		NCT03520257	A randomized clinical study of apatinib plus radiotherapy vs. apatinib in the treatment of hepatocellular carcinoma with BCLC-C stage I and stage II portal vein tumor thrombus	Not yet recruiting	Experimental arm: apatinib plus radiotherapy.	II	50 patients with HCC BCLC-C stage I and stage II and portal vein tumor thrombus	Overall survival. Time frame: 5 years	Not specified
					Apatinib
		NCT02942329	Exploratory clinical study of the combination of apatinib and SHR-1210 in treating advanced hepatocellular carcinoma or gastric cancer	Recruiting	Experimental arm: apatinib and SHR-1210	I/II	60 patients with advanced HCC or gastric cancer	Overall survival rate. Time frame: up to 12 months (6 moths and 12 months).	Combined therapy demonstrated a manageable toxicity.
								Primary endpoint not reached	The recommended phase II apatinib dose was 250 mg. The combined therapy showed a promising clinical activity in HCC patients [33]
		NCT03839550	The multi-center, randomized and controlled phase ii trial of apatinib mesylate tablets combined with PD-1 antibody SHR-1210 for adjuvant treatment of patients with high recurrence risk after radical operation of hepatocellular carcinoma	Net yet recruiting	Experimental arm: apatinib mesylate plus SHR-1210.	II	200 patients with high recurrence risk of HCC after radical operation	Recurrence-free survival. Time frame: 72 months	Not specified
					Active comparator arm: hepatic arterial infusion (HAI)
		NCT03793725	A phase II , open-label , investigator-initiated trail of an anti-PD-1 inhibitor SHR-1210 in combination with apatinib in patients with unresectable hepatocellular carcinoma	Not yet recruiting	Experimental arm: SHR-1210 plus apatinib	II	30 patients with unresectable hepatocellular carcinoma	Resection rate. Time frame: one week after surgery	Not specified
		NCT03463876	A phase II, Single-arm, open-labeled trial of SHR-1210 (an anti-PD-1 inhibitor) in combination with apatinib in patients with advanced HCC	Active, not recruiting	Experimental arm: SHR-1210 plus apatinib	II	190 advanced HCC patients	Objective response rate. Time frame: 12 months	Not specified
		NCT03732105	Radiotherapy/apatinib for adjuvant treatment of hepatocellular carcinoma patients accepted curative resection with microvascular invasion: a 2x2 factorial design study	Not yet recruiting	Experimental arm: radiotherapy.	II	160 HCC patients	Recurrence-free survival. Time frame: 2 years	Not specified
					Experimental arm: apatinib.
					Experimental arm: radiotherapy and apatinib.
					No intervention: control group
		NCT03261791	A exploratory study of apatinib adjuvant therapy for hepatocellular carcinoma with portal vein invasion who underwent radical resection	Recruiting	Experimental arm: apatinib	II	30 HCC patients with portal vein invasion who underwent radical resection	Recurrence-free survival. Time frame: 24 months	Not specified
		NCT03764293	A randomized, open-label, international, multi-center, phase 3 clinical study of PD-1 antibody SHR-1210 plus apatinib mesylate versus sorafenib as first-line therapy in patients with advanced hepatocellular carcinoma (HCC) who have not previously received systemic therapy	Not yet recruiting	Experimental arm: SHR-1210	III	510 advanced HCC patients who have not previously underwent to systemic therapy	To compare the overall survival of SHR-1210 plus apatinib with sorafenib. Time frame: up to approximately 3 years.	Not specified
					(SHR-1210 plus apatinib).			To compare the progression-free survival of SHR-1210 plus apatinib with sorafenib. Time frame: up to approximately 3 years
					Active comparator: control (sorafenib)

## Sheet: Table S2
Table S2. Clinical trials investigating the use of antibodies and peptibody for hepatocellular carcinoma treatment described in the present review. Summarized are the clinical trials present on ClinicalTrials.gov searching the keywords “hepatocellular carcinoma” and “each molecule name”. The achievement of the primary endpoint has not been reported for the ongoing (not yet recruiting, recruiting,…
Molecule Name	Synonimus	NCT Number	Official Title	Status	Arms	Phase	Target Population	Primary Endpoint	Efficacy
Bevacizumab	rhuMAB VEGF	NCT03382886	A phase I open label trial of a combination of nivolumab and bevacizumab in patients with advanced and or metastatic hepatocellular carcinoma	Active, not recruiting	Experimental arm: nivolumab and bevacizumab	I	12 advanced or metastatic HCC patients	Adverse events. Time frame: up to 2 years.	Not specified
								Maximum tolerate dose or recommended phase 2 dose: up to 28 days.
		NCT00142467	Phase II study of gemcitabine, oxaliplatin in combination with	Completed	Experimental arm: bevacizumab, gemcitabine, oxaliplatin	II	33 HCC patients	Time to progression. Time frame: 2 years.	Not specified
			bevacizumab (Avastin) in patients with					Primary endpoint achievement: not specified
			hepatocellular carcinoma
		NCT00280007	AVATACE-1:	Terminated	Experimental arm: bevacizumab	II	32 HCC patients	Effectiveness of bevacizumab in combination with TACE. Time frame: 12 months.	Not specified
			bevacizumab (Avastin®) as inhibitor of collateral tumor vessel growth during transarterial chemoembolisation (TACE) for hepatocellular carcinoma (HCC) a pilot trial		Placebo comparator: placebo			Collateral tumor vessel growth. Time frame: 1 year
								Primary endpoint achievement: not specified
		NCT00287222	Bevacizumab and erlotinib in inoperable and metastatic hepatocellular carcinoma	Completed	Experimental arm: bevacizumab and erlotinib	II	21 patients with inoperable and metastatic HCC	Progression-free survival. Time frame: 27 weeks.	Progression-free survival at week 27th was 28%. It was not significantly higher in respect to the placebo arm of the Sorafenib Hepatocellular Carcinoma. Assessment Randomized Protocol trial. The combined therapy of erlotinib and bevacizumab did not have sufficient efficacy in this cohort of patients [34]
								Primary endpoint achievement: not specified
		NCT02519348	A study of safety, tolerability, and clinical activity of durvalumab and tremelimumab administered as monotherapy, or durvalumab in combination with tremelimumab or	Recruiting	Experimental arm: durvalumab and tremelimumab	II	545 advanced HCC patients	Adverse and serious adverse effects. Time frame: 3 months.	Not specified
			bevacizumab in subjects with advanced		Experimental arm: durvalumab			Number of subjects experiencing dose limiting toxicities
			hepatocellular carcinoma		Experimental arm: tremelimumab
					Experimental arm: durvalumab and tremelimumab
					Experimental arm: durvalumab and bevacizumab
		NCT03847428	A Phase III, randomized, double-blind, placebo-controlled, multi center study of durvalumab monotherapy or in combination with	Recruiting	Experimental arm A: durvalumab 1120 mg plus bevacizumab 15 mg/kg. Experimental arm B: durvalumab 1120 mg plus bevacizumab placebo. Placebo comparator arm C: durvalumab placebo plus bevacizumab placebo	III	888 patients who are at high risk of recurrence after curative hepatic resection or ablation	Recurrence-free survival: up to 38 months	Not specified
			bevacizumab as adjuvant therapy in patients with hepatocellular carcinoma who are at high risk of recurrence after curative hepatic resection or ablation
		NCT00775073	Antiangiogenic treatment of advanced or metastatic hepatocellular cancer - an open label, stratified, single-arm phase II study of bevacizumab and RAD001	Completed	Experimental arm: bevacizumab and RAD001	II	33 advanced or metastatic HCC patients	Time to progression. Time frame: 24 and 48 weeks.	Not specified
								Primary endpoint achievement: not specified
		NCT00242502	A phase II study of the combination of bevacizumab and erlotinib in patients with unresectable hepatocellular carcinoma	Completed	Experimental arm: bevacizumab plus erlotinib	II	62 patients with unresectable HCC	Progression-free survival. Time frame: 16 weeks.	64% of the 53 subjects analyzed, reached the primary endpoint
								Primary endpoint achievement: not specified
		NCT01180959	A phase II trial of erlotinib plus bevacizumab in advanced hepatocellular carcinoma as a second-line therapy in patients who have received first-line sorafenib therapy (AVF4572)	Active, not recruiting	Experimental arm: erlotinib plus bevacizumab	II	44 HCC patients previously underwent to sorafenib treatment	Progression-free survival. Time frame: 16 weeks.	Progression-free survival rate at week 16 was 43%. Erlotinib plus bevacizumab showed a signal of survival benefit [35]
		NCT03937830	A phase II study of combined treatment of durvalumab, bevacizumab and transarterial chemoembolization (TACE) in subjects with hepatocellular carcinoma	Not yet recruiting	Experimental arm 1: durvalumab, bevacizumab and one TACE procedure	II	22 HCC patients	Progression-free survival. Time fame: 6 months	Not specified
					Experimental arm 2: durvalumab, bevacizumab and one TACE procedure with possibility to perform subsequent TACE if and when is clinically necessary
		NCT03434379	A phase III, open-label, randomized study of atezolizumab in combination with	Recruiting	Experimental arm: atezolizumab plus bevacizumab	III	480 advanced or metastatic HCC patients	Overall survival. Time frame: up to approximately 4 years.	Not specified
			bevacizumab compared with sorafenib in patients with untreated locally advanced or metastatic		Active comparator:			Progression-free survival. Time frame: up to approximately 4 years
			hepatocellular carcinoma		sorafenib
		NCT00055692	Bevacizumab (RhuMAB-VEGF) in hepatocellular cancer for patients with unresectable tumor (without invasion of the main portal vein or metastatic disease) a phase II study	Completed	Experimental arm: bevacizumab	II	46 unresectable nonmetastatic HCC patients	Progression-free survival. Time frame: 6 months.	Bevacizumab had biological activity in nonmetastatic HCC
								Disease response. Time frame: weeks 8, 16 and then every 12 weeks.
								Mean arterial enhancement. Time frame: baseline and 8 weeks.
								Assessment on circulating levels of VEGF. Time frame: during treatment.
								To collect information on hepatic function and hepatitis viral activity in cirrhosis and upon potential alterations in the setting of VEGF-inhibition Time Frame: During and after treatment.
								Primary endpoint reached
		NCT03778957	A Phase III, randomized, double-blind, placebo-controlled, multicenter study of transarterial chemoembolization (TACE) in combination with either durvalumab monotherapy or durvalumab plus	Recruiting	Experimental arm A: TACE in combination with Durvalumab	III	600 patients with locoregional HCC	Progression-free survival. Time frame: approximately 5 years	Not specified
			bevacizumab therapy in patients with locoregional		Experimental arm B: TACE in combination with Durvalumab and bevacizumab
			hepatocellular carcinoma		Placebo comparator (arm C): TACE in combination with placebos
		NCT00365391	Phase II study of bevacizumab plus erlotinib in patients with advanced hepatocellular cancer (HCC)	Completed	Experimental arm: bevacizumab plus erlotinib	II	27 advanced HCC patients	Number of patients with complete response or partial response. Time frame: until treatment discontinuation.	0 patients reached complete response and 1 reached partial response.
								Primary endpoint achievement: not specified	Erlotinib plus bevacizumab had minimal activity [36]
		NCT01010126	A phase II trial of temsirolimus and bevacizumab in patients with endometrial, ovarian, hepatocellular carcinoma, carcinoid or islet cell cancer	Completed	Experimental arm: temsirolimus and bevacizumab	II	252 patients with solid tumors (including HCC)	Progression-free survival. Time frame: 6 months	The combination of temsirolimus and bevacizumab had an objective response rate of 19 % and an overall survival of 14 months. [37]
								Tumor response rate. Time frame: up to 3 years
								Primary endpoint achievement: not specified
		NCT00049322	A phase II study of rhuMAb VEGF (bevacizumab) in patients with hepatocellular carcinoma receiving chemoembolization	Completed	Experimental arm: bevacizumab.	II	30 unresectable HCC patients	Neovessel formation. Time frame: 14 weeks.	Bevacizumab was well tolerated. Neovessel formation was decreased at week 14 [38]
					No interventional arm: chemoembolization			Primary endpoint reached
		NCT00881751	Randomized open-label multi-institution phase II study of the combination of bevacizumab and erlotinib compared to sorafenib in the first-line treatment of patients with advanced hepatocellular carcinoma	Completed	Experimental: arm 1: bevacizumab and erlotinib.	II	95 advanced HCC patients	Overall survival. Time frame: until the date of death.	Arm 1 median overall survival: 8.55 months (range: 7.00 to 13.9 months).
					Active comparator: arm 2: sorafenib tosylate			Primary endpoint achievement: not specified	Arm 2 overall survival: 8.55 months (range: 5.69 to 12.2 months)
		NCT00467194	A Phase I study of rapamycin in combination with bevacizumab in patients with	Completed	Experimental arm: rapamycin and bevacizumab	I	27 unresectable HCC patients	Dose-limiting toxicity. Time frame: 3 years.	Evidence of anti-vascular activity. Recommended phase 2 dose: 4 mg of rapamycin in combination with bevacizumab [39]
			unresectable					Maximum tolerated dose. Time frame: 3 years.
			hepatocellular carcinoma					Primary endpoint achievement: not specified
		NCT00335829	Phase II trial of bevacizumab combined with transarterial chemoembolization (TACE) for hepatocellular carcinoma	Completed	Experimental arm: bevacizumab and TACE	II	26 HCC patients	Median progression-free survival. Time frame: 1 year.	Not specified
								Time to tumor progression. Time frame: 6 months and 1 year.
								Primary endpoint achievement: not specified
		NCT00867321	Phase I/II randomized trial of sorafenib and bevacizumab as first-line therapy in patients with locally advanced or metastatic hepatocellular carcinoma	Completed	Experimental arm I: sorafenib and bevacizumab	I/II	24 locally advanced or metastatic HCC patients	Maximum tolerated dose (phase I). Time frame: up to 3 years.	Maximum tolerated dose for sorafenib plus bevacizumab was 200 mg of sorafenib twice daily on day 1 and 28 and 2.5 mg/kg of bevacizumab on day 1 and 15 with a 28 days cycle.
					Experimental arm II: sorafenib			Time to progression (phase II): up to 3 years	82.4% of patients suffered of grade 3 or more toxicity.
								Primary endpoint achievement: not specified	Due to toxicity concerns, decrease effectiveness and slow enrollment, the phase II has been discontinued [40]
		NCT00576199	A Phase II single arm, multi-centre study of bevacizumab (Avastin®) pre- and post-transarterial chemoembolisation (TACE) treatment for localized unresectable	Completed	Experimental arm: bevacizumab and TACE	II	30 localized unresectable HCC patients	Progression-free survival. Time frame: up to 3 years, 3 months.	Progression-free survival was 11.6 months.
			hepatocellular carcinoma					Primary endpoint achievement: not specified	Time to progression was 12.0 months.
									Overall survival was of 19.9 months
									23.3% of participants had complete response or partial response.
									86.7% of participants had best overall response of complete response, partial response, or stable disease.
									56.67% of patients suffered of serious adverse effects.
		NCT00410956	A phase II study of hepatic arterial infusion with floxuridine and dexamethasone in combination with intravenous bevacizumab (a monoclonal antibody to vascular endothelial growth factor-A), in patients with unresectable primary hepatic malignancy	Active, not recruiting	Experimental arm: bevacizumab, dexamethasone and floxuridine	II	55 patients with unresectable primary hepatic malignancy	Antitumor efficacy. Time frame: 2 years	The addition of bevacizumab to hepatic arterial infusion with floxuridine and dexamethasone apperead to enhance biliary toxicity without clear improvement in outcome. [41]
								Primary endpoint achievement: not specified
Ramucirumab	IMC-1121B	NCT02435433	Randomized, double-blind, placebo-controlled, phase 3 study of ramucirumab and best supportive care (BSC) versus placebo and BSC as second-line treatment in patients with hepatocellular carcinoma and elevated baseline alpha-fetoprotein (AFP) following first-line therapy with sorafenib	Recruiting	Experimental: ramucirumab.	III	292 HCC patients with elevated AFP baseline, previously underwent to sorafenib treatment	Overall survival. Time frame: from date of randomization to death from any cause (up to 28 months)	Ramucirumab treatment significantly improve the overall survival in comparison to placebo: 8.5 months and 7.3 months, respectively.
					Placebo comparator: placebo.				Ramucirumab decreased the risk of death of 29% in patients with AFP ≥ 400 ng/mL [42]
					Experimental: open label ramucirumab
		NCT01140347	A Multicenter, randomized, double-blind, phase 3 study of ramucirumab (IMC-1121B) drug product and best supportive care (BSC) versus placebo and BSC as second-line treatment in patients with hepatocellular carcinoma following first-line therapy with sorafenib (REACH)	Completed	Experimental: ramucirumab DP and BSC.	III	565 HCC patients previously underwent to sorafenib treatment	Overall survival. Time frame: randomization to death from any cause (up to 37 months)	Median overall survival for ramucirumab group was 9.2 months, while for placebo group was 7.6 months. The improvement in overall survival was associated with patients presenting Child-Pugh score of 5, or with Child-Pugh score 5 and 6 in combination with AFP level equal or above 400 ng/mL.
					Placebo comparator: placebo and BSC			Primary endpoint achievement: not specified	The therapy was safe and no worsening in the life quality has been detected. [43–46]
		NCT00627042	An open label, multicenter, phase 2 study evaluating the safety and efficacy of IMC-1121B as first line monotherapy in patients with unresectable hepatocellular cancer	Completed	Experimental arm: ramucirumab (IMC-1121B)	II	42 patients with unresectable HCC	Progression-free survival. Time frame: every 3 cycles up to 18 months	Median progression-free survival was 4.0 months (range: 2.6 to 5.7 months)
								Primary endpoint achievement: not specified
		NCT02069041	Phase 1b study of 5-FU/FA and oxaliplatin (FOLFOX4) plus ramucirumab (LY3009806) in patients with advanced hepatocellular carcinoma	Completed	Experimental arm: ramucirumab plus FOLFOX4	I	8 advanced HCC patients	Number of participants with one or more serious adverse event(s) considered by the investigator to be related to study drug administration. Time frame: up to 8 months.	4 patients suffered of serious adverse events due to study drug administration
								Primary endpoint reached
		NCT02572687	An Open-Label, multicenter, phase 1 study of ramucirumab plus MEDI4736 in patients with locally advanced and unresectable or metastatic gastrointestinal or thoracic malignancies	Active, not recruiting	Experimental arm: ramucirumab + MEDI4736 (Non-small cell lung cancer).	I	114 patients with locally advanced and unresectable or metastatic gastrointestinal or thoracic malignancies, including HCC	Number of participants with dose limiting toxicities. Time frame: up to 28 days	Not specified
					Experimental arm: ramucirumab + MEDI4736 (Gastric/ gastroesophageal junction adenocarcinoma).
					Experimental arm: ramucirumab + MEDI4736 (HCC)
		NCT02082210	A phase 1b/2 study of ramucirumab in combination with LY2875358 in patients with advanced cancer	Completed	Experimental arm: emibetuzumab plus ramucirumab (Part A).	I/II	97 patients with advanced cancers, including HCC	Part A: number of participants who experienced dose-limiting toxicities. Time frame: 28 day cycle.	Ten patients (67%) suffered of grade ≥ 1 adverse events related to drug treatment. Of the 9 assessable for response, 1 had a confirmed partial response, 5 had stable disease with a disease control rate of 47% [47]
					Experimental arm: emibetuzumab plus ramucirumab (Part B)			Part B: proportion of participants who exhibit complete response or partial response. Time frame: up to 2 years
								Primary endpoint reached
Trebananib	AMG386	NCT00872014	Phase II open-label multi-center study to evaluate the efficacy and safety of AMG386 and sorafenib as first line therapy for subjects with advanced or inoperable hepatocellular carcinoma	Completed	Experimental arm: AMG386 15 mg/kg	II	60 advanced or inoperable HCC patients	Progression-free survival. Time frame: 4 months	No improvement in progression-free survival [48]
					Experimental arm: AMG386 10 mg/kg			Primary endpoint not reached
